# Supplementary material for: Antimicrobial Resistance of Enterococcus sp. Isolated from Sheep and Goat Cheeses
Source: Foods. 2021 Aug 10;10(8):1844. doi: 10.3390/foods10081844 (PMC8391679; doi:10.3390/foods10081844)
Supplement: Supplementary file 1 [file foods-10-01844-s001.zip]

Archive with 1 entries (1 files):
- foods-1290480-supplementary.pdf
